# Supplementary material for: Improved ginseng production under continuous cropping through soil health reinforcement and rhizosphere microbial manipulation with biochar: a field study of Panax ginseng from Northeast China
Source: Hortic Res. 2022 May 17;9:uhac108. doi: 10.1093/hr/uhac108 (PMC9273955; doi:10.1093/hr/uhac108)
Supplement: Web_Material_uhac108 [file web_material_uhac108.zip]

Archive with 3 entries (3 files):
- Graphical abstract  HR1130.ppt
- Language Editing Certificate.pdf
- Supplement data avaliable online 0402.doc
